# Supplementary material for: Field Application of an Innovative Approach to Assess Honeybee Health and Nutritional Status
Source: Animals (Basel). 2024 Jul 26;14(15):2183. doi: 10.3390/ani14152183 (PMC11311059; doi:10.3390/ani14152183)
Supplement: Supplementary file 1 [file animals-14-02183-s001.zip]

Archive with 1 entries (1 files):
- animals-3076022-supplementary.pdf
